# Supplementary material for: Aurora Kinase A-YBX1 Synergy Fuels Aggressive Oncogenic Phenotypes and Chemoresistance in Castration-Resistant Prostate Cancer
Source: Cancers (Basel). 2020 Mar 12;12(3):660. doi: 10.3390/cancers12030660 (PMC7140108; doi:10.3390/cancers12030660)
Supplement: Supplementary file 1 [file cancers-12-00660-s001.zip]

Archive with 2 entries (2 files):
- cancers-682123-supplementary-final.pdf
- cancers-682123-supplementary tables-final.xlsx
