# Supplementary material for: Aurora Kinase A-YBX1 Synergy Fuels Aggressive Oncogenic Phenotypes and Chemoresistance in Castration-Resistant Prostate Cancer
Source: Cancers (Basel). 2020 Mar 12;12(3):660. doi: 10.3390/cancers12030660 (PMC7140108; doi:10.3390/cancers12030660)
Supplement: Supplementary file 1 [file cancers-12-00660-s001.zip › cancers-682123-supplementary tables-final.xlsx]

## Sheet: Table-S1
Table S1. The details of the antibodies used in this study.
	Antibody	Catalog Number	RRID/Lot Number	Company
1	AURKA (H-130)	SC-25425	RRID:AB_2061345	Santa Cruz Biotech
2	YBX1(59-Q)	SC-101198	RRID:AB_2219288	Santa Cruz Biotech
3	α Tubulin (TU-02)	SC-8035	RRID:AB_628408	Santa Cruz Biotech
4	Actin (C-2)	SC-8432	RRID:AB_626630	Santa Cruz Biotech
5	Vimentin	SC-7558	RRID:AB_794002	Santa Cruz Biotech
6	Lamin A(H-102)	SC-20680	RRID:AB_648148	Santa Cruz Biotech
7	AR (441)	SC-816	RRID:AB_1563391	Santa Cruz Biotech
8	MMP-2	bs-4599R	RRID:AB_11083963	Bioss Inc
9	E-Cadherin	bs-10009R	Lot#9L18W1	Bioss Inc
10	N-Cadherin	PA1328	AB_10891323	One World Lab
11	CD44	PA1021	AB_10890445	One World Lab
12	6x-His	00-1711-1MG	Lot# PUR01016008	Columbia Bioscience
13	Slug	PB9439	Lot#0941512DA863952	Boster
14	Snail	PB9399	Lot#0931512DA859969	Boster
15	HA	12CA5	RRID:AB_1958069	Thermo Fisher
16	AURKA	AI5728	Lot#0080130101	ABclonal
17	ARv7	M00542-3	Lot#BS190829423	Boster
		Supplementary Table 1

## Sheet: Table-S2
Table S2. The sequences of qPCR primers used in this study.
	Real-time qPCR primers:
Name	Primer Sequences
AURKA-F	5'- CCACCTTCGGCATCCTAATA -3'
AURKA-R	5'- TCCAAGTGGTGCATATTCCA -3'
YBX1-F	5'- GGAGTTTGATGTTGTTGAAGGA -3'
YBX1-R	5'- AACTGGAACACCACCAGGAC -3'
AR-F	5'- AAGACGCTTCTACCAGCTCACCAA -3'
AR-R	5'- TCCCAGAAAGGATCTTGGGCACTT -3'
ARv7-F	5'- CAGGGATGACTCTGGGAGAA -3'
ARv7-R	5'- GCCCTCTAGAGCCCTCATTT -3'
β-Actin-F	5'- CATGTACGTTGCTATCCAGGC -3'
β-Actin-R	5'- CTCCTTAATGTCACGCACGAT -3'
	Supplementary Table 2
